# Supplementary material for: Systemic inflammatory profiles are associated with long-term kidney failure and patient mortality in chronic kidney disease
Source: Clin Kidney J. 2025 Dec 9;19(4):sfaf352. doi: 10.1093/ckj/sfaf352 (PMC13053082; doi:10.1093/ckj/sfaf352)
Supplement: sfaf352_Supplemental_Files [file sfaf352_supplemental_files.zip]

Archive with 2 entries (2 files):
- SUPPL Figure progresser june 13 .pdf
- Supplementary results O4.docx
